# Supplementary material for: Evaluation of the paw withdrawal latency for the comparison between tramadol and butorphanol administered locally, in the plantar surface of rat, preliminary study
Source: PLoS One. 2021 Jul 26;16(7):e0254497. doi: 10.1371/journal.pone.0254497 (PMC8312927; doi:10.1371/journal.pone.0254497)
Supplement: S1 Data. Minimal data regarding the effects of tested drugs (i.e. tramadol, T; butorphanol, B) on paw withdrawal latency, heart and respiratory rate recorded from twenty-one adult male Wistar rats — (XLS) [file pone.0254497.s001.xls]

## Sheet: Paw withdrawal latency
Subjects	S 0	S 5	S 10	S 15	S 20	B 0	B 5	B 10	B 15	B 20	T 0	T 5	T 10	T 15	T 20
1	14.04	5.03	7.08	5.08	10.08	10.6	32.4	32.4	32.4	16	11.8	5.2	6.8	5.6	7.2
2	17.05	15.04	22.03	19.02	15.08	16.6	32.4	25.4	32.4	10.3	2.8	7.8	8	11.6	7.2
3	13.05	12.05	10.01	22.09	8.02	15.3	32.3	18.4	32.2	5.7	7.8	13	6	13	6.6
4	14.03	20.04	23.07	25.08	20.02	15.9	25.8	12.9	9.1	14.9	7	8.5	12.3	6.5	7
5	19	18.06	13.09	16.04	13	6.8	5.7	30.3	32.4	8.9	11.3	13.6	9.9	14.5	15
6	20.06	16.05	15.08	10.03	5.08	6.8	32.2	20.6	16.9	8.4	10.4	13.9	7.6	11.8	9.9
7	11.06	18.01	15.03	11.04	13.02	2.8	32.4	25.6	32.3	25.4	7.5	12.8	6.4	7.3	6

## Sheet: Heart rate
Subjects	S 0	S 5	S 10	S 15	S 20	B 0	B 5	B 10	B 15	B 20	T 0	T 5	T 10	T 15	T 20
1	216	138	174	162	240	198	150	168	186	192	264	222	282	270	216
2	198	186	192	180	240	156	192	198	204	216	246	222	300	306	252
3	168	204	192	186	240	162	168	180	222	216	258	234	300	324	300
4	216	168	186	180	210	162	192	210	222	240	270	276	252	270	270
5	222	258	204	192	192	216	234	234	234	240	276	258	276	270	276
6	210	162	180	186	186	222	222	222	228	234	264	240	294	258	270
7	186	162	198	174	216	216	216	210	240	228	330	270	264	252	258

## Sheet: Respiratory rate
Subjects	S 0	S 5	S 10	S 15	S 20	B 0	B 5	B 10	B 15	B 20	T 0	T 5	T 10	T 15	T 20
1	136	76	116	124	100	144	108	104	132	120	152	144	148	136	156
2	124	56	80	96	100	104	104	108	104	96	112	104	84	88	88
3	136	32	76	84	92	88	112	88	92	88	56	56	96	104	120
4	96	92	100	80	96	92	112	96	96	96	96	100	116	96	108
5	144	134	112	112	104	104	116	124	116	120	92	120	120	100	100
6	120	112	120	96	128	108	112	116	108	104	108	124	132	100	120
7	100	116	124	98	120	108	116	124	104	100	116	92	100	112	116
